# Supplementary material for: Quantitative assessment of intragenic receptor tyrosine kinase deletions in primary glioblastomas: their prevalence and molecular correlates
Source: Acta Neuropathol. 2013 Nov 29;127(5):747–59. doi: 10.1007/s00401-013-1217-3 (PMC3984672; doi:10.1007/s00401-013-1217-3)
Supplement: Supplementary file 7 — Supplemental Table S1: Sequences of probes used for Nanostring nCounter Assay. Table S2: List of variables for prospective analysis contrasting EGFRvIII + and EGFR-WT-amplified tumors. Table S3: Genes differentially expressed between EGFRvII + and EGFR-WT amplified tumors. Table S4: GO analysis of EGFRvII-associated genes. (XLSX 46 kb) [file 401_2013_1217_MOESM7_ESM.xlsx]

## Sheet: Table S1
Nanostring Probes:
Gene	5' (Capture)	3' (Detection)
EGFRvIII	gctgctggctgcgctctgcccggcgagtcgggctctggaggaaaagaaaG	Gtaattatgtggtgacagatcacggctcgtgcgtccgagcctgtggggcc
EGFRvII	aatgtcagccgaggcagggaatgcgtggacaagtgcaaccttctggaggG	Atgcactgggccaggtcttgaaggctgtccaacgaatgggcctaagatcc
PDGFRA-d89	gaaaatctcactgagatcaccactgatgtggaaaagattcaggaaataaG	Atgtaataatgaaacttcctggactattttggccaacaatgtctcaaaca
EGFR EX28	CTTCTTTCCCAAGGAAGCCAAGCCAAATGGCATCTTTAAGGGCTCCACAG	CTGAAAATGCAGAATACCTAAGGGTCGCGCCACAAAGCAGTGAATTTATT
EGFR	GCAGCCAGGAACGTACTGGTGAAAACACCGCAGCATGTCAAGATCACAGA	TTTTGGGCTGGCCAAACTGCTGGGTGCGGAAGAGAAAGAATACCATGCAG
PDGFRA	TAGTGCTTGGTCGGGTCTTGGGGTCTGGAGCGTTTGGGAAGGTGGTTGAA	GGAACAGCCTATGGATTAAGCCGGTCCCAACCTGTCATGAAAGTTGCAGT

## Sheet: Table S2
Target	Analyte	adjusted P-value
p53	Copy Number/Mutation	0.8
NF1	Copy Number/Mutation	1
smCell	Histology	0.8
psNecrosis	Histology	0.8
PTEN	Copy Number	0.8
CDKN2A	Copy Number	0.27
CDKN2C	Copy Number	0.8
RB1	Copy Number	0.8
CDK4 or CDK6	Copy Number	0.8
IL6 or LIF	mRNA Expression	0.8
MMP13	mRNA Expression	0.8
BCL-XL	mRNA Expression	0.76

## Sheet: Table S3
gene	Fold Change (vII+ vs. EGFR-amplified)	FDR-adjusted P-value	B-Statistic (log-odds)	EGFR-associated upregulation	Mesenchymal-associated upregulation?
IL1R2	7.09	0.00084	7	No	Yes
BDKRB2	3.27	0.00084	6.87	No	Yes
TNFSF14	1.96	0.00102	6.34	No	Yes
IL1RL1	1.95	0.00211	5.46	No	No
CXCL3	8.17	0.00487	4.54	Yes	Yes
ICAM1	4.13	0.00867	3.84	No	Yes
IL1B	8.92	0.00867	3.65	No	Yes
THBD	3.91	0.00867	3.63	No	Yes
STK10	1.88	0.01253	3.21	No	Yes
CCL20	13.23	0.01261	3.03	No	Yes
TRH	4.44	0.01261	2.99	No	Yes
LIF	6.99	0.01261	2.96	Yes	Yes
CYP19A1	2.11	0.0137	2.82	No	Yes
CTSL1	2.51	0.01379	2.75	No	Yes
TNFAIP3	4.09	0.01403	2.64	No	Yes
MARCO	3.29	0.01403	2.61	No	Yes
CXCL2	8.51	0.01541	2.48	Yes	Yes
SIGLEC7	1.82	0.01613	2.39	No	Yes
ENG	1.98	0.02083	2.12	No	Yes
PTGS2	6.89	0.0211	2.07	No	Yes
AQP9	4.14	0.023	1.95	No	Yes
MMP19	2.09	0.02405	1.87	No	Yes
BIRC3	5	0.02911	1.67	No	Yes
SLC11A1	2.19	0.0299	1.61	No	Yes
CXCL5	3.78	0.03376	1.47	No	Yes
PI3	16.65	0.04375	1.21	No	Yes
PTPRU	1.78	0.04749	1.11	No	Yes

## Sheet: Table S4
EGFRvII Gene Ontology Results:
Collection(s):	C5
# overlaps shown:	10
# genesets in collections:	1454
# genes in comparison (n):	26
# genes in collections (N):	8278
Gene Set Name	# Genes in Gene Set (K)	Description	# Genes in Overlap (k)	k/K	p value
CHEMOKINE_ACTIVITY	42	Genes annotated by the GO term GO:0008009. The function of a family of chemotactic pro-inflammatory activation-inducible cytokines acting primarily upon hemopoietic cells in immunoregulatory processes; all chemokines possess a number of conserved cysteine residues involved in intramolecular disulfide bond formation.	4	0.0952	7.89e-06
CHEMOKINE_RECEPTOR_BINDING	43	Genes annotated by the GO term GO:0042379. Interacting selectively with any chemokine receptor.	4	0.093	8.68e-06
G_PROTEIN_COUPLED_RECEPTOR_BINDING	54	Genes annotated by the GO term GO:0001664. Interacting selectively with a G-protein-coupled receptor.	4	0.0741	2.17e-05
CYTOKINE_ACTIVITY	113	Genes annotated by the GO term GO:0005125. Functions to control the survival, growth, differentiation and effector function of tissues and cells.	4	0.0354	0.00039
SIGNAL_TRANSDUCTION	1634	Genes annotated by the GO term GO:0007165. The cascade of processes by which a signal interacts with a receptor, causing a change in the level or activity of a second messenger or other downstream target, and ultimately effecting a change in the functioning of the cell.	12	0.0073	0.00205
INTEGRAL_TO_PLASMA_MEMBRANE	977	Genes annotated by the GO term GO:0005887. Penetrating at least one phospholipid bilayer of a plasma membrane. May also refer to the state of being buried in the bilayer with no exposure outside the bilayer.	9	0.0092	0.00206
INTRINSIC_TO_PLASMA_MEMBRANE	991	Genes annotated by the GO term GO:0031226. Located in the plasma membrane such that some covalently attached portion of the gene product, for example part of a peptide sequence or some other covalently attached moiety such as a GPI anchor, spans or is embedded in one or both leaflets of the membrane.	9	0.0091	0.00228
LOCOMOTORY_BEHAVIOR	95	Genes annotated by the GO term GO:0007626. The specific movement from place to place of an organism in response to external or internal stimuli. Locomotion of a whole organism in a manner dependent upon some combination of that organism's internal state and external conditions.	3	0.0316	0.00314
EXTRACELLULAR_REGION_PART	338	Genes annotated by the GO term GO:0044421. Any constituent part of the extracellular region, the space external to the outermost structure of a cell. For cells without external protective or external encapsulating structures this refers to space outside of the plasma membrane. This term covers constituent parts of the host cell environment outside an intracellular parasite.	5	0.0148	0.00357
RECEPTOR_BINDING	377	Genes annotated by the GO term GO:0005102. Interacting selectively with one or more specific sites on a receptor molecule, a macromolecule that undergoes combination with a hormone, neurotransmitter, drug or intracellular messenger to initiate a change in cell function.	5	0.0133	0.00568
Gene/Gene Set Overlap Matrix
Gene Symbol	Description	CHEMOKINE_ACTIVITY	CHEMOKINE_RECEPTOR_BINDING	G_PROTEIN_COUPLED_RECEPTOR_BINDING	CYTOKINE_ACTIVITY	SIGNAL_TRANSDUCTION	INTEGRAL_TO_PLASMA_MEMBRANE	INTRINSIC_TO_PLASMA_MEMBRANE	LOCOMOTORY_BEHAVIOR	EXTRACELLULAR_REGION_PART	RECEPTOR_BINDING
CCL20	chemokine (C-C motif) ligand 20	CHEMOKINE_ACTIVITY	CHEMOKINE_RECEPTOR_BINDING	G_PROTEIN_COUPLED_RECEPTOR_BINDING	CYTOKINE_ACTIVITY	SIGNAL_TRANSDUCTION			LOCOMOTORY_BEHAVIOR	EXTRACELLULAR_REGION_PART	RECEPTOR_BINDING
CXCL5	chemokine (C-X-C motif) ligand 5	CHEMOKINE_ACTIVITY	CHEMOKINE_RECEPTOR_BINDING	G_PROTEIN_COUPLED_RECEPTOR_BINDING	CYTOKINE_ACTIVITY	SIGNAL_TRANSDUCTION			LOCOMOTORY_BEHAVIOR		RECEPTOR_BINDING
CXCL2	chemokine (C-X-C motif) ligand 2	CHEMOKINE_ACTIVITY	CHEMOKINE_RECEPTOR_BINDING	G_PROTEIN_COUPLED_RECEPTOR_BINDING	CYTOKINE_ACTIVITY				LOCOMOTORY_BEHAVIOR	EXTRACELLULAR_REGION_PART	RECEPTOR_BINDING
CXCL3	chemokine (C-X-C motif) ligand 3	CHEMOKINE_ACTIVITY	CHEMOKINE_RECEPTOR_BINDING	G_PROTEIN_COUPLED_RECEPTOR_BINDING	CYTOKINE_ACTIVITY					EXTRACELLULAR_REGION_PART	RECEPTOR_BINDING
BDKRB2	bradykinin receptor B2					SIGNAL_TRANSDUCTION	INTEGRAL_TO_PLASMA_MEMBRANE	INTRINSIC_TO_PLASMA_MEMBRANE
PTPRU	protein tyrosine phosphatase, receptor type, U					SIGNAL_TRANSDUCTION	INTEGRAL_TO_PLASMA_MEMBRANE	INTRINSIC_TO_PLASMA_MEMBRANE
ENG	endoglin (Osler-Rendu-Weber syndrome 1)					SIGNAL_TRANSDUCTION	INTEGRAL_TO_PLASMA_MEMBRANE	INTRINSIC_TO_PLASMA_MEMBRANE
MARCO	macrophage receptor with collagenous structure					SIGNAL_TRANSDUCTION	INTEGRAL_TO_PLASMA_MEMBRANE	INTRINSIC_TO_PLASMA_MEMBRANE
IL1B	interleukin 1, beta					SIGNAL_TRANSDUCTION				EXTRACELLULAR_REGION_PART
TRH	thyrotropin-releasing hormone					SIGNAL_TRANSDUCTION					RECEPTOR_BINDING
BIRC3	baculoviral IAP repeat-containing 3					SIGNAL_TRANSDUCTION
TNFSF14	tumor necrosis factor (ligand) superfamily, member 14					SIGNAL_TRANSDUCTION
TNFAIP3	tumor necrosis factor, alpha-induced protein 3					SIGNAL_TRANSDUCTION
IL1RL1	interleukin 1 receptor-like 1					SIGNAL_TRANSDUCTION
THBD	thrombomodulin						INTEGRAL_TO_PLASMA_MEMBRANE	INTRINSIC_TO_PLASMA_MEMBRANE
AQP9	aquaporin 9						INTEGRAL_TO_PLASMA_MEMBRANE	INTRINSIC_TO_PLASMA_MEMBRANE
ICAM1	intercellular adhesion molecule 1 (CD54), human rhinovirus receptor						INTEGRAL_TO_PLASMA_MEMBRANE	INTRINSIC_TO_PLASMA_MEMBRANE
SIGLEC7	sialic acid binding Ig-like lectin 7						INTEGRAL_TO_PLASMA_MEMBRANE	INTRINSIC_TO_PLASMA_MEMBRANE
SLC11A1	solute carrier family 11 (proton-coupled divalent metal ion transporters), member 1						INTEGRAL_TO_PLASMA_MEMBRANE	INTRINSIC_TO_PLASMA_MEMBRANE
PI3	peptidase inhibitor 3, skin-derived (SKALP)									EXTRACELLULAR_REGION_PART
LIF	leukemia inhibitory factor (cholinergic differentiation factor)
IL1R2	interleukin 1 receptor, type II
CYP19A1	cytochrome P450, family 19, subfamily A, polypeptide 1
PTGS2	prostaglandin-endoperoxide synthase 2 (prostaglandin G/H synthase and cyclooxygenase)
STK10	serine/threonine kinase 10
MMP19	matrix metallopeptidase 19
